# Supplementary material for: Predicting the target specialty of referral notes to estimate per-specialty wait times with machine learning
Source: PLoS One. 2022 May 12;17(5):e0267964. doi: 10.1371/journal.pone.0267964 (PMC9098074; doi:10.1371/journal.pone.0267964)
Supplement: S1 Appendix — Visually represented in Fig 3. (XLSX) [file pone.0267964.s001.xlsx]

## Sheet: Sheet1
Number of tokens (X axis)	Accuracy (Y Axis)
1	0.9511
3	0.9614
4	0.9763
5	0.9602
6	0.9565
7	0.9471
8	0.9684
9	0.9685
10	0.9703
11	0.9632
12	0.9654
13	0.9664
14	0.9716
15	0.9749
16	0.9699
17	0.9705
18	0.9761
19	0.9674
20	0.9758
21	0.9744
22	0.9612
23	0.9759
24	0.9679
25	0.9753
26	0.9725
27	0.9683
28	0.9709
29	0.9734
30	0.9719
31	0.9749
32	0.9762
33	0.9714
34	0.9681
35	0.9716
36	0.9716
37	0.9749
38	0.9709
39	0.9758
40	0.9712
41	0.976
42	0.9774
43	0.9733
44	0.9747
45	0.9762
46	0.9762
47	0.975
48	0.9732
49	0.9743
50	0.9727
51	0.9753
52	0.9749
53	0.9749
54	0.9673
55	0.9739
56	0.9722
57	0.9706
58	0.9707
59	0.9725
60	0.9709
61	0.9726
62	0.9707
63	0.9777
64	0.9698
65	0.97
66	0.9709
67	0.9748
68	0.9712
69	0.9708
70	0.9683
71	0.9701
72	0.9723
73	0.9713
74	0.9705
75	0.977
76	0.9737
77	0.9772
78	0.972
79	0.9703
80	0.9743
81	0.9762
82	0.9759
83	0.9712
84	0.9752
85	0.971
86	0.9743
87	0.9753
88	0.971
89	0.9702
90	0.9724
91	0.9713
92	0.9755
93	0.9698
94	0.9723
95	0.9705
96	0.9714
97	0.9712
98	0.9686
99	0.9724
100	0.972
101	0.9696
102	0.9692
103	0.9726
104	0.9752
105	0.9748
106	0.9749
107	0.9705
108	0.974
109	0.971
110	0.9726
111	0.9763
112	0.9682
113	0.9706
114	0.9725
115	0.9713
116	0.9694
117	0.971
118	0.9698
119	0.9702
120	0.9765
121	0.9746
122	0.9653
123	0.97
124	0.972
125	0.9724
126	0.9676
127	0.9728
128	0.9707
129	0.9731
130	0.9674
131	0.974
132	0.9682
133	0.97
134	0.9717
135	0.966
136	0.9753
137	0.9716
138	0.9681
139	0.9725
140	0.9745
141	0.971
142	0.9726
143	0.972
144	0.9734
145	0.9665
146	0.9726
147	0.9726
148	0.9694
149	0.9701
150	0.9698
151	0.965
152	0.9713
153	0.9671
154	0.9716
155	0.9687
156	0.9615
157	0.9677
158	0.9737
159	0.9722
160	0.966
161	0.9683
162	0.9745
163	0.971
164	0.9636
165	0.9707
166	0.9667
167	0.9732
168	0.9634
169	0.9723
170	0.9663
171	0.9649
172	0.9635
173	0.9702
174	0.9694
175	0.971
176	0.9641
177	0.961
178	0.9699
179	0.963
180	0.9728
181	0.9732
182	0.9595
183	0.9742
184	0.9632
185	0.9687
186	0.96
187	0.9774
188	0.9644
189	0.972
190	0.9565
191	0.9783
192	0.9731
193	0.9685
194	0.9655
195	0.971
196	0.9698
197	0.9588
198	0.9621
199	0.954
200	0.9783
201	0.9772
202	0.9616
203	0.9679
204	0.961
205	0.9674
206	0.9797
207	0.9652
208	0.9754
209	0.968
210	0.9666
211	0.971
212	0.9594
213	0.9703
214	0.9674
215	0.9744
216	0.968
217	0.9648
218	0.9594
219	0.9642
220	0.9748
221	0.9681
222	0.9783
223	0.9588
224	0.9596
225	0.9739
226	0.9763
227	0.9638
228	0.9763
229	0.9674
230	0.9703
231	0.9478
232	0.9605
233	0.9696
234	0.9681
235	0.942
236	0.9739
237	0.972
238	0.9611
239	0.971
240	0.962
241	0.9594
242	0.9807
243	0.971
244	0.9565
245	0.9689
246	0.9666
247	0.9652
248	0.9728
249	0.9638
250	0.9674
251	0.9652
252	0.9666
254	0.9674
255	0.9652
256	0.9565
257	0.9752
258	0.9739
259	0.9638
260	0.9609
261	0.9758
263	0.9783
265	0.9674
266	0.9674
267	0.9674
268	0.9666
269	0.9522
270	0.9696
271	0.9783
272	0.9674
273	0.971
274	0.971
275	0.9565
276	0.9826
277	0.9511
278	0.9752
279	0.9627
281	0.9565
284	0.9565
286	0.9638
288	0.9565
297	0.9752
298	0.9783
303	0.9348
324	0.9638
330	0.9503
